# Supplementary material for: Comparative Analysis on Polyphenolic Composition of Different Olive Mill Wastewater and Related Extra Virgin Olive Oil Extracts and Evaluation of Nutraceutical Properties by Cell-Based Studies
Source: Foods. 2024 Oct 18;13(20):3312. doi: 10.3390/foods13203312 (PMC11507932; doi:10.3390/foods13203312)
Supplement: Supplementary file 1 [file foods-13-03312-s001.zip]

Archive with 1 entries (1 files):
- foods-3252548-supplementary.pdf
